# Supplementary material for: Facial width-to-height ratio relates to dominance style in the genus Macaca
Source: PeerJ. 2016 Mar 21;4:e1775. doi: 10.7717/peerj.1775 (PMC4806626; doi:10.7717/peerj.1775)
Supplement: Supplemental Information 1 — Mean fWHR (square root transformed) divided by species, sex and dominance style. [file peerj-04-1775-s001.xlsx]

## Sheet: Foglio1
Species			Number of pictures			Mean fWHR
Scientific name	Common name	Dominance style	Female	Male	Total	Female	Male
M. cyclopis	Formosan rock macaque	1	2	4	6	1.18	1.10
M. fuscata	Japanese macaque	1	14	4	18	1.05	1.06
M. mulatta	Rhesus macaque	1	9	11	20	1.13	1.15
M. nemestrina	Pig-tailed macaque	2	2	12	14	1.04	1.05
M. fascicularis	Long-tailed macaque	2	4	4	8	1.10	1.16
M. sinica	Toque macaque	3	6	5	11	1.15	1.10
M. arctoides	Stump-tailed macaque	3	5	4	9	1.08	1.09
M. sylvanus	Barbary macaque	3	10	7	17	1.08	1.09
M. radiata	Bonnet macaque	3	8	5	13	1.09	1.07
M. nigra	Crested black macaque	4	6	7	13	0.99	0.97
M. tonkeana	Tonkean macaque	4	7	9	16	1.07	1.10
